# Supplementary material for: Simulation of the Nucleation and Crystal Growth Process in the Laser-Induced Deposition in Solution by a Lattice Boltzmann Method
Source: Nanomaterials (Basel). 2022 Sep 16;12(18):3213. doi: 10.3390/nano12183213 (PMC9505835; doi:10.3390/nano12183213)
Supplement: Supplementary file 1 [file nanomaterials-12-03213-s001.zip]

Archive with 1 entries (1 files):
- nanomaterials-1907821-supplementary.pdf
